# Supplementary material for: Phenotype of White Sika Deer Due to SCF Gene Structural Variation
Source: Genes (Basel). 2023 May 2;14(5):1035. doi: 10.3390/genes14051035 (PMC10218528; doi:10.3390/genes14051035)
Supplement: Supplementary file 1 [file genes-14-01035-s001.zip]

Archive with 1 entries (1 files):
- genes-2250703-supplementary.pdf
